# Supplementary material for: Protective Effects of a Novel Probiotic Bifidobacterium pseudolongum on the Intestinal Barrier of Colitis Mice via Modulating the Pparγ/STAT3 Pathway and Intestinal Microbiota
Source: Foods. 2022 May 25;11(11):1551. doi: 10.3390/foods11111551 (PMC9180506; doi:10.3390/foods11111551)
Supplement: Supplementary file 1 [file foods-11-01551-s001.zip]

Archive with 1 entries (1 files):
- foods-1710836-supplementary.pdf
